# Supplementary material for: Transcriptome Analysis and Identification of Chemosensory Genes in Leguminivora glycinivorella
Source: Biology (Basel). 2026 Mar 21;15(6):505. doi: 10.3390/biology15060505 (PMC13024613; doi:10.3390/biology15060505)
Supplement: Supplementary file 1 [file biology-15-00505-s001.zip]

Archive with 9 entries (9 files):
- Supplementary Figures S1–S6.pdf
- Table S1 accessions.pdf
- Table S2 qPCR primers.pdf
- Table S3 CSP.pdf
- Table S4 OBP.pdf
- Table S5 OR.pdf
- Table S6 GR.pdf
- Table S7 IR.pdf
- Table S8 SNMP.pdf
